# Supplementary material for: Study Protocol: Interactive Dynamics of Coral Reef Fisheries and the Nutrition Transition in Kiribati
Source: Front Public Health. 2022 Jun 1;10:890381. doi: 10.3389/fpubh.2022.890381 (PMC9198247; doi:10.3389/fpubh.2022.890381)
Supplement: Supplementary Table S1 — This table provides details on the type, frequency, and measurements collected for each survey. [file Table_1.XLSX]

## Sheet: Sheet1
Survey module	Target Respondent	Information details
Household geographic information	All sampled households	Island, village, GPS location and photo
Household member demographics	All individuals	Sex, age, ethnicity, marital status, etc.
Education	Individuals aged 3+	Language, education attainment and enrollment and education-related expenditure
Health	All individuals	Anthropometry, illness and health-related expenditure
Communication	Individuals aged 10+	Use of internet, cell phone and other technology, and communication-related expenditure
Alcohol, tobacco and kava use	Individuals aged 15+	One-week recall of expenditure and consumption of alcohol, tobacco and kava
Other individual expenditure	All individuals	Transport, clothing and footwear, luxury items, licenses and fees
Economic activity	Individuals aged 15+	Main and secondary activity in the last week: occupation, industry, job search and availability to work, and employment-related income
Fishing and hunting	Individuals aged 5+	Participation in fishing in the last week, fishing effort (time, method, location, gear type), catch (volume and value) and fisheries-related expenditure
Handicrafts and home processed food	Individuals aged 5+	Participation in related activities in the last 30 days, income and expenditure;
Food recall	All sampled households	One-week recall of expenditure and consumption of a predefined list of 162 food items
Food away from home	All individuals	Participation and associated consumption expenditure in food events away from the dwelling
Partakers	All sampled households	Participation of non-household members at in-dwelling meal events by general age group (0 to 15 and 15 years+), which is used to estimate per capita (or adult equivalent) dietary energy consumption
Non-food recall	All sampled households	Consumption expenditure on non-durable goods and services, such as those for personal hygiene and cleaning
Dwelling characteristics	All sampled households	Characteristics of the dwelling, water and sanitation facilities, energy use, tenure and corresponding rents expenditure
Assets	All sampled households	Asset ownership, value and age (for estimation of use-values);
Other household items and services	All sampled households	One-year recall of expenditures in home maintenance and construction, vehicle ownership, international and domestic travel, household services and taxes
Financial support	All sampled households	Transfers to other households or organizations in the last year by purpose and amount;
Other household expenditure	All sampled households	Consumption expenditure for semi-durable goods in the last year
Ceremonies	All sampled households	Participation and associated expenditure on ceremonial events in the last year
Remittances	All sampled households	Source, value and purpose of remittance income in the last year
Food insecurity	All sampled households	Food Insecurity Experience Scale (FAO, 2021b)
Livestock and aquaculture	All sampled households	Participation in livestock/aquaculture-related activities, and production, income and expenditure incurred in the last month
Agriculture	All sampled households	Participation in agriculture-related activities, and production, income and expenditure incurred in the last month
Legal services	All sampled households	Expenses related to legal services in the last year
Disability	All individuals	Infant functioning (age 2-4), child functioning (age 5-17) and adult functioning (aged 18+) (The Washington Group on Disability Statistics, 2021)
Healthy living	Individuals 12-65	Time spent undertaking activities in the last week, such as walking, running, cycling, swimming, standing or sitting
Time use	Individuals 12-65	Time spent undertaking activities in the last week, such as cooking, washing, child care, cleaning, undertaking cultural activities, sleeping or studying
Deprivation and financial inclusion	All sampled households	Household and individual deprivation measures of multidimensional poverty and use of financial instruments
Migrant worker	All sampled households	Participation and income from international seasonal worker programs
